# Supplementary material for: Evolutionary divergence of motifs in B-class MADS-box proteins of seed plants
Source: J Biol Res (Thessalon). 2021 May 28;28:12. doi: 10.1186/s40709-021-00144-7 (PMC8161959; doi:10.1186/s40709-021-00144-7)
Supplement: Supplementary file 1 — Additional file 1. 97 B protein sequences. [file 40709_2021_144_MOESM1_ESM.txt]

>AT3G54340-b
LMARGKIQIKRIENQTNRQVTYSKRRNGLFKKAHELTVLCDARVSIIMFSSSNKLHEYISPNTTTKEIVDLYQTISDVDVWATQYERMQETKRKLLETNRNLRTQIKQRLGECLDELDIQELRRLEDEMENTFKLVRERKFKSLGNQIETTKKKNKSQQDIQKNLIHELELRAEDPHYGLVDNGGDYDSVLGYQIEGSRAYALRFHQNHHHYYPNHGLHAPSASDIITFHLLEMVYSRKHMSSRFCVMLG

>AT5G20240-b 
MGRGKIEIKRIENANNRVVTFSKRRNGLVKKAKEITVLCDAKVALIIFASNGKMIDYCCPSMDLGAMLDQYQKLSGKKLWDAKHENLSNEIDRIKKENDSLQLELRHLKGEDIQSLNLKNLMAVEHAIEHGLDKVRDHQMEILISKRRNEKMMAEEQRQLTFQLQQQEMAIASNARGMMMRDHDGQFGYRVQPIQPNLQEKIMSLVIDMDWMQKLPSMVRMLSMRTLAMRLIGSRKRMIAYNWSSGIMA

>OsMADS16-b 
MGRGKIEIKRIENATNRQVTYSKRRTGIMKKARELTVLCDAQVAIIMFSSTGKYHEFCSPSTDIKGIFDRYQQAIGTSLWIEQYENMQRTLSHLKDINRNLRTEIRQRMGEDLDGLEFDELRGLEQNVDAALKEVRHRKYHVITTQTETYKKKVKHSYEAYETLQQELGLREEPAFGFVDNTGGGWDGGAGAGAAADMFAFRVVPSQPNLHGMAYGGNHDLRLG

>OsMADS2-b 
MGRGKIEIKRIENSTNRQVTFSKRRSGILKKAREISVLCDAEVGVVIFSSAGKLYDYCSPKTSLSRILEKYQTNSGKILWDEKHKSLSAEIDRIKKENDNMQIELRHLKGEDLNSLQPKELIMIEEALDNGIVNVNDKLMDHWERIRCWKTRTSCWLLNCTSKI

>OsMADS4-b
MGRGKIEIKRIENSTNRQVTFSKRRAGILKKAREIGVLCDAEVGVVIFSSAGKLSDYCTPKTTLSRILEKYQTNSGKILWDEKHKSLSAEIDRVKKENDNMQIELRHMKGEDLNSLQPKELIAIEEALNNGQANLRDKMMDHWRMHKRNEKMLEDEHKMLAFRVVISFRVTCFSIELSLEKFLVFSFLFLKTI

>MaMADS6P-b 
MGRGKIEIKRIENSTNRQVTFSKRRNGIIKKAREISILCEAQVSVVIFSSSGKMSEYCSPAATLPKILERYQQNSGRKLWDAKHESLSAEIDRIKKENDNMQIELRHLKGEDLNSLNPKELIPIEDALQIGLTSVRDKQMEIWKLHKKNERLLEEENKQLTYMLHHQQLAMDGNVRELEIGYHQKGREFAPHMTTMAFHVQPIQPNLQENK

>MaMADS71-b 
MGRGKIEIKRIENSTNRQVTFSKRRNGIIKKAREISILCDAHVSVVIFSGSGKMSDYCTPTTALPKILERYQQNSGRKLWDAEHESLSAEIDRIKKENDNMQIELRHLKGEDLNSLYPKELIPIEEGLQIGLASVRDKQMEIWKMHKKNEKLLEEENEQLTCMLHHQQRAMEGNVMELEVGYHQRDCEFAPQMTMAFRVQPIQPNLQENNK

>MaMADS14-b 
MGRGKIEIKKIENPTNRQVTYSKRRTGIMKKAKELTVLCDAEVSIIMFSSTGKFSEYCSPSTDTKKIFDRYQQVSGTNLWSAQYEARTTFISEFHVCICFHS

>MaMADS88-b 
MGRGKIEIKKIENPTNRQVTYSKRRTGIMKKAKELTVLCDAEVSIIMFSSTGKFSEYCSPTADTKKMYDRYQQVTGINLWSTQYEKMQNHLSHLKEINRNLRRDIRQRMGEGLDGLDMKELRGLEQNLDEALKVVRDRKYHLIATQTDTYKKKLKSAHEAHRNLLQEVEMMKDEQAACGFADDDPGNHDGTLVLTGGGSHMYAIRVQPNQPNLQGIAYGSYDLRLA

>GGM2-b
MGRGKIEMKKIENTNNRQVTFSKRRNGLMKKAQELAVLCDAEVGLIIFSSTGKLFQYCNTSMSQVLEKYHKSPGVDHWDIELQIMGQELIKERRENEKLRSKLRYMMGEDIGELKIAQLEKLEHDLESALRLVRRKKDHAWDYQRTILLKKVKLQYALHEQMSRQLPMEVLAKAEEEARQILASTAEEEARQNMTFSFLPNASTQYARIA

>ZmMADS60-b 
MGRGKIEIKRIENSTNRQVTFSKRRAGLVKKAREIGVLCDAEVGVVIFSSGGKLYDYCSPRTSLSRILEKYQTNSGKILWGEKHKNLSAEIDRVKKENDNMQIQLRPVFLIQICSRSLAARALHMLSFSFLTLSISALRFLCFSPHRIFPELVWYFSKILDSEVLGEQMTTPTSASQSTPISRAFLTSPARRLEKVTCRLVEFSILLISILPRP

>ZmMADS20-b 
MGRGKIEIKRIENSTNRQVTFSKRRNGILKKAREISVLCDAEVGVVVFSSAGKLYDYCSPKTSLSKILEKYQTNSGKILWGEKHKSLSAEIDRIKKENDTMQIELRHLKGEDLNSLQPKDLIMIEEALDNGLTNLNEKLMEHWERRVTNTKMMEDENKLLAFKLHQQDIALSGSMRELELGYHPDRDLAAQMPITFRVQPSHPNLQENNMDMRNMAGLHAEGDWHLGRQVPVRMVTQLKLSHAAAQRDIL

>PATC240636-b 
MGRGKIEIKKIENPTNRQVTYSKRRVGILKKAKELTVLCDAQVSLIMFSSTGKLADYCSPSTDIKGIYERYQVVTGMDLWNAQYERMQNTLKHLNEINQNLRKEIRRRKGEELEGMDIKQLRGLEQTLEESLRIVRHRKYHVIATQTDTYKKKLKSTRETYRALIHELDMKEENPNYGFNVENQSRIYENSIPMVNECPQMFSFRVVHPNQPNLLGLGYESHDLSLA

>PATC133864-b 
MGRGKIEIKKIENPTSRQVTYSKRRLGIMKKAEELTVLCDAQLSLIIFSSSGKLADFCSPSTEXTLFSSPFLPKHQLLHAAFGSVKDIVERYQNVTGIDIWDAQYQRMQNNLRNLREINRNLQKEIRQRKGENLEGLGVKELRGLEQKLEESVKIVRRRKYHVIATQTGTCKKKLKSSRQIYRALTHELQKLDEENQPFSFVVEDLSCIYNSSISMENRLHRSEPNVQKVVRECHEFGFD

>PATC138350-b 
RDLKMGRGKIEIKKIENPTNRQVTYSKRRAGIMKKAREITVLCDAEVSLIMFSSTGKFSEYCSPSTETKKVFERYQQVSGINLWSSQYEKMLNTLNHSKEINRNLRREVRQRMGEDLEGLDIKELRGLEQNIDEALKLVRNRKYHVISTQTDTYKKKLKNSQETHRNLMHELEIVEDHPVYGFQEDSSNYEGVLALANDGSHMYAFRVQPNQQNLQGTRYSSHDLRLA

>PATC154853-b 
MGRGKIEIKKIENPTNRQVTYSKRRAGIMKKASELTVLCDAQLSLVMFSSTGKFSEYCSPTTDTKSVYDRYQQVSGINLWSEQYEKMQNTLNHLKEINHNLRREIRQRMGEDLEGLEIKELRGLEQNMDEALKLVRNRKYHVISTQTDTFKKKLKNSQETHRNLLRELETEHAVYYVDDDPNNYDGALALGNGASYLYSFRTQPSQPNLQGVGYVPHDLRLA

>PATC152852-b 
MGRGKIEIKRIENSTNRQVTFSKRRNGIMKKAKEISVLCDAQVSLVIFSSLGKMFEYCSPSTTLSKMLEKYQQNSGKKLWDAKHENLSAEIDRIKKENDNMQIELRHLKGEDLNSLNPKELIPIEEALQNGLTSVRDKQMDYLKMLKKNERMLEDENKRLTYLLHQQQMAMEGSMRELDIGYHHKDREYAAQMPMTFRVQPIQPNLQGNK

>LOC18424280-b
mgrgkieikrienptnrqvtyskrrggiikkakeltvlcdaevslimfsstgkfseycspststkkiydryqqvsetnlwdthyeengfflvlqkmqrdlgnlkeesnrlrklirqkmgedinelkykelrdleqnleewvkrirdkknhlvtnqtetckkriknleeqnkmmr

>LOC18436882-b 
gilkkakeisvlcdakvslvifssagkmsefcspsielknmleeyqrtsgkklwdsrheylstevdrmkkdneqmrielrhlmgedlnsltphelnriedslqmglssvrakqmehirtrtemlknneriledqnkqlk

>LOC18436882-b 
mgrgkieikriensanrqvtyskrksgilkkakeisvlcdakvslvifssagkmsefcspsielknmleeyqrtsgkklwdsrheylstevdrmkkdneqmrielrhlmgedlnsltphelnriedslqmglssvrakqmehirtrtemlknneriledqnkqlkyimhqieggdeaerryqnqqngrdy

>LOC18429933-b 
mgrgkieikriesstnrqvtftkrrtgilkkareisvlcdakvslvlfsstgkmfeyctpstslkdmlgeyqrtsgnklwdaqhehlsaevgmmkkenenmrvqlrhlmgedlnsltagelnrledslevgiasvrakqmehihsrtqmlksnkqileeqnkqlq

>LOC18448591-b 
mgrgkieikrienptnrqvtyskrragitkkarelavlcdaqvslimfsttgklseycspstspkeiydryqrvsdtnlwdthyermqselsslkeennrlqklirqkmgeelnelrwkdlrdleqnleewvkrirdkknqlltnqtdtcrkrinkleaenntirlqmeeevahcfddetdcestlvlgsrnmq

>LOC18429933-b 
gitkkarelavlcdaqvslimfsttgklseycspstspkeiydryqrvsdtnlwdthyermqselsslkeennrlqklirqkmgeelnelrwkdlrdleqnleewvkrirdkknqlltnqtdtcrkrinkleaenntirlqm

>LOC18436882-b 
mgrgkieikrienptnrqvtyskrrggiikkakeltvlcdaevslimfsstgkfseycspststkkiydryqqvsetnlwdthyekmqrdlgnlkeesnrlrklirqkmgedinelkykelrdleqnleewvkrirdkknhlvtnqtetckkriknleeqnkmmr

>LOC18424280-b 
giikkakeltvlcdaevslimfsstgkfseycspststkkiydryqqvsetnlwdthyekmqrdlgnlkeesnrlrklirqkmgedinelkykelrdleqnleewvkrirdkknhlvtnqtetckkriknleeqnkmmr

>StMADS253-b 
MGRGKIEIKRIENTNNRQVTYSKRRNGIIKKAKEITVLCEAKVSLIIFASSGKMHEYCSPSTTLSDMLDGYQKASGRRLWDAKHENLSNEIDRIKKENDSMQVKLRHLKGEDINQLTHKELIIMEEALQNGLSSISAKQSEILRMVRKNDQILEEEHKQLQYALHQKEMGAIGGSGNMRGIHEEVYHQRERDNYEYQMPFGLRVQPMQPNLHERM

>StMADS112-b 
MGRGKIEIKRIENSSNRQVTYSKRRNGILKKAKEISVLCDAHVSVIIFATSGKMHEFSSTPLVDILDQYHKLTGRRLWDAKHENLDNEINKVKKDNDNMQIELRHLKGEDISSLNYRELMILEDALEIGLTGIRDKQNEFVRMVRKKTQNMEQEQDQLNCQLRQLEIASMNRNMGEVGEVFEQTRENHDYGQMPFAFRVQPMQPNLHQRF

>StMADS145-b 
MGRGKIEIKRIENSSNRQVTYSKRRNGILKKAKEISVLCDAHVSVIIFATSGKMHEFSSTPLVDILDQYHKLTGRRLWDAKHENLDNEINKVKKDNDNMQIELRHLKGEDISSLNYRELMILEDALEIGLTGIRDKQVPTILYFCVFN

>StMADS61-b 
MGRGKIEIKKIENSTNRQVTYSKRRNGIFKKAKELTVLCDAKISLIMLSSTRKYHEYTSPNTTTKKMIDQYQSALGVDIWSTHYERTGEDMSGLNLQELCHLQENITESVAEIRERKYHVIKNQTDTCRKKVRNLEEQHGNLVLDLEAKCEDPKYGVVENEGHYNSAVAFANGVHNLYAFRLQPLHPNLQNEEGFGSRDLRLS

>StMADS86-b 
MGRGKIEIKKIENSTNRQVTYSKRRNGIFKKAKELTVLCDAKISLIMLSSTRKYHEYTSPNTTTKKMIDQYQSALGVDIWSTHYEKMQENLKRLQEINNKLRREIRQRTGEDMSGLNLQELCHLQENITESVAEIRERKYHVIKNQTDTCRKKVRNLEEQHGNLVLDLEAKCEDPKYGVVENEGHYNSAVAFANGVHNLYAFRLQPLHPNLQNEEGFGSRDLRLS

>StMADS153-b
MARGKIQIKKIENQTNRQVTYSKRRNGLFKKANELTVLCDAKVSIVMISSTGKLHEFISPSITTKQLFDLYQKTIGVDIWTSHYEKMQEQLRKLKDVNRNLRKEIRQRMGESLNDLNFEQLEELMENVDNSLKLIRERKYKVIGNQIETYRKKVRNVEEIHRNLLLEFDARQEDPYGGLVEQEGDYNSVLGFPTGGHHILALGLQPNNNHHHHLHSGGGSDITTFALG

>StMADS54-b 
MARGKIQIKKIENQTNRQVTYSKRRNGLFKKANELTVLCDAKVSIVMISSTGKLHEFISPSITTKQLFDLYQKTIGVDIWTSHYEKMQEQLRKLKDVNRNLRKEIRQRMGESLNDLNFEQLEELMENVDNSLKLIRERKDARQEDPYGGLVEQEGDYNSVLGFPTGGHHILALGLQPNNNHHHHLHSGGGSDITTFALG

>VvPI-b
MGRGKIEIKRIENSSNRQVTYSKRRNGIMKKAKEITVLCDAHVSLVIFASSGKMHEYCSPSTTLIDILDRYHKQSGKRLWDAKHENLSNELDRIKKENDSMQIELRHLKGEDISSLHHKELMAIEDALEIGLASVRNKQMEFYKMVKKNQRILEEENKHLNYIVHHQGMPMEAGNVREVESGYHQRAVRDYNPQMPFAFRVQPIQPNLQERI

>VvAP3_1-b 
MARGKIEIKRIENSTNRQVTYSKRRNGIFKKASELTVLCDAKVSIIMLSSTGKLHEYISPSTTTKQIFDQYQNTLGVDLWSYHYERMQENLKKLKDVNKNLRKEIRQRMGEHLSDLSVEELRDLEQEMESSLKMVRDRKYQVINNQIETFKKKVRNVEQIHKNLLHEFDARDRDQHYGLVDNGGDYESVLGFSNGSSPVFALSLQPNPPNDLHSGVGSDLTFTLLE

>VvAP3_2-b 
MARHASLCRCKAIEIKRIENPTNRQVTYSKRRNGIFKKAQELTVLCDAKVSLIMFSNTGKFHEYTSPTITTKKVYDQYQKTLGIDLWSSHYEYHVIKTQTETYRKKVRNLEEQHGNLLLNFEAKCDDPHYGLVENDGDYESAVAFANGASNLYAFRLHQAHPNLHHDGGYGSHDLRLA

>CsiMADS34-b 
MGRGKIEIKRIENASNRQVTYSKRRNGILKKAKEITVLCDAKVSLIIYASSGKMHDYCSPSTSLVDILEQYHRQSGRRLWDPKHENLSNEIERIKRENDRMQIKLRHLNGEDISSLNPKELIALEDALENGLVSIRDKQSEKMETMRKNGKMMEEEHNYLKFVLRQQEIARQQQELAMENSVSAEIDNYQRENHHDYAYHVQPIQPNLQERI

>CsiMADS46-b 
MGRGKIEIKRIENLSNRQVTYSKRRNGLIKKAKEIAVLCDAKVSLIIFATSGKMHDYSSAPMFEILEAYHKQSGKKLWDAKHENLYNEIDRIKKENDSMQIKLRHLKGEDVTSLNHKELMALEDALENGLTGIRDKQSEMMERMRKNGKMLEEEHNYLKYVLRQQEIAKQQQQQMALENNVREIDPNGYHQRENDGYSSHMPLAFRVQPIQPNLQERI

>CsiMADS35-b 
MGRGKIEIKRIENPTNRQVTYSKRRNGIFKKAQELTVLCDAKVSLIMFSNTGKFHEYISPTTTTKKMFDQYQKSLGVDLWSTHYAKMQESYRKLKEINNKLRKDIRQRMGEDLDDLTFEELRGLEQNMSSSAATVRERKFHVIKTQTDTYKKKVRNLEERHGNILLDFETKYDDPHYGLVDNGDYQSAMALANGASNLYAFRMQQQNLHQGTGGYGSSDLTLA

>CsiMADS33-b 
MARGKIQIKRIENATNRQVTFSKRRNGLFKKAQELTVLCDAKVSIIMCSSTGKVQEYVSSSTTTKQLLDEYQRRLKIDLWSSQYEKMQENLKNLKEVNINLKKEIRQRLGESLNDLSLKKLSDLEQDVDNCLRIIRERKLRAISGQIVTHRKKVRREEEENRKLRNGFIINAKEEDQHYELVDNEGHYDSVIRFQNGGPGIFALRLQPNEPLSSQWMSIHE

>CsiMADS41-b 
MGRGKMEMKRIENATNRQVTFSKRRNGLFKKARELTILCDAKVSILICSSTAKAHEYISPSTTTKQLLDLYQKTLRVDLWSSHYEKMLENLGAVEQVNRILKKQIRQRMGESLNDLTLEELTGLEQDILDGLKIIHECKVIKPYTLCASSSTTVIVNVSNLL

>CsiMADS42-b 
MGRGKMEMKRIENATNRQVTFSKRRNGLFKKARELTILCDAKVSILICSSTAKAHEYISPSTTTKQLLDLYQKTLRVDLWSSHYEKMLENLGAVEQVNRILKKQIRQRMGESLNDLTLEELTGLEQDILDGLKIIHECKDQVLARQINTFKRKVRGVQKENKSLQDGFIINAKEEDPHYEYELVDNGEHCDSDFGFQNEGPGIFALRLQPN

>CsiMADS43-b 
MGRGKMEMKRIENATNRQVTFSKRRNGLFKKARELTILCDAKVSILICSSTAKAHEYISPSTTTKQLLDLYQKTLRVDLWSSHYEKMLENLGAVEQVNRILKKQIRQRMGESLNDLTLEELTGLEQDILDGLKIIHECKDQVLARQINTFKRKVCSVCHIILKTYDSSLSFILLFVGNFQVRGVQKENKSLQDGFVSKISCLSSIFLITEDIKQRIKTFENNEILVFIQIINAKEEDPHYEYELVDNGE

>CpMADS22-b 
MGRGKIEIKRIENPTNRQVTYSKRRNGIFKKAQELTVLCDAKVSLIMISNTGKLHEFISPTATTKKMIDQYQSTLGVDLWMGRGKIEIKRIENPTNRQVTYSKRRNGIFKKAQELTVLCDAKVSLIMISNTGKLHEFISPTATTKKMIDQYQSTLGVDLWSTHYQKMQDNLKKLREINNKLRREIRQRSGEDLHDASVEELRGLEQNMASALEVIRERKFHTIKTQTDTYKKKVRNLEEQNGNLLLKFE
CSDLRLA

>CpMADS23-b 
MGRGKIEIKRIENPTNRQVTYSKRRNGIFKKAQELTVLCDAKVSLIMISNTGKLHEFISPTTTTKKMIDQYQSTLGVDLWSTHYQKMQDNLKKLRDINSKLRREIRRRNGEDLHDMSVEELRGLEQNMASALEVIRERKFHTIKTLTDTYKKKVRNLEEQNGNLLLKFDTGCHNDPHYGLVENERDYESAIALANEASNLQAFRLHHNHHPNNLYLGRFDCSDLRLA

>CpMADS24-b 
MGRGKIEIKRIENLSNRQVTYSKRRNGIIKKAKEITVLCDARVSLIIFASSGKMHEYCSPSTSLTNMLDEYHKAGKPRLWDAKHENLNNEIERVKKENDNMQIELRHLRGEDITSLNHRDLMALEETLETGLASVRNKQMEVLKMMRRNEKILEEENRRLSFALQQQEIAIENSAREMENGYQQRMREYNAHMPFAFRVQPIQPNLQDRI

>MdMADS121-b 
MRGRGEGGGRGQVRREERRRIRGRRNLSTGGVRVPSISSSFSYKLKKKTYINMGRGKITISRIENRTTRQVTFAKRRAGLIKKTHELSVLCDAQIGLVIFSSTGKMFQYCSESSSMEELIXRYQVTKGIRVPQHNDTEYMNAELRKMRRETQHLELSLQRYTGEDLRCVRFDDLVELEHQLEESVNRVRARKFEVLQQQTDNLLATTKRLEEENEQLFHLIKAHQAAAFGHDQAHLEAHEQVENLEMLP
FNLSGPSMYGIVTVYEKGS

>MdMADS99-b 
MRGRGEGGGRGQVRREXRRRIRGRRNLSTGGVRVPSISSSFSYKLKKKTYINMGRGKITISRIENRTTRQVTFAKRXAGLIKKTHELSVLCDAQIGLVIFSSTGKMFQYCSESSSMEELIXRYQVTKGIRVPQHNDTEYMNAELRKMRRETQHLELSLQRYTGEDLRCVRFDDLVELEHQLEESVNRVRARK

>MdMADS151-b 
MGRGKITISRIENRTTRQVTFAKRXAGLIKKTHELSVLCDAQIGLVIFSSTGKMFQYCSESSSMEELIXRYQVTKGIRVPQHNDTEYMNAELRKMRRETQHLELSLQRYTGEDLRCVRFDDLVELEHQLEESVNRVRARKPKVGHLATYSNXLHLGQVPENAMISQPTQLTHNITPKH

>MdMADS134-b 
MSSLGFLENQVPTSDHTSFVXCSTLXFKNFIXNLSTGGVRVPSISSSFSYKLKKKTYINMGRGKITISRIENRTTRQVTFAKRXAGLIKKTHELSVLCDAQIGLVIFSSTGKMFQYCSESSSMEELIXRYQVTKGIRVPQHNDTEYMNAELRKMRRETQHLELSLQRYTGEDLRCVRFDDLVELEHQLEESVNRVRARK

>MdMADS31-b 
MGRGKITISRIENKTTRQVTFAKRRAGLIKKTHELSVLCDAQIGLFIFSSTGKMFQYCSEASSVDELIQRYQVAKGIRIPQHNDTEYMNAELGKMRRETHHLELSLQRYTGEDLSCIRFEDLVELEHQLEASVNKVRAXX

>MdMADS65-b 
MGRGKITISRIENKTTRQVTFAKRRAGLIKKTHELSVLCDAQIGLFIFSSTGKMFQYCSEASSVDELIQRYQVAKGIRIPQHNDTEYMNAELGKMRRETHHLELSLQRYTGEDLSCIRFEDLVELEHQLEASVNKVRARKFEVLQQQIANLLATIKAHQAAAFGHDLQAHNEAHEQLENLEMIRKSEEHRHVLDQFPFTGEEQPSSVLQLATLQPQPQFNLYPHQPAHHHPGLLDFNLSGPSIYGIRIYT

>MdMADS127-b 
MGRGKITISRIENRTTRQVTFAKRRAGLIKKTHELSVLCDAPDRPCHFLKHWQDVSVLHRSYFDFWHGGAYSKIPGYKRIRVPQHNDTEYMNAELRKMRRETQHLELSLQRYTGEDLRCVRFDDLVELEHQLEESVNRVRARKFEVLQQQTDNLLATTKRLEEENEQLFHL

>MdMADS64-b 
MARGKIQIRRIENSTNRQVTYSKXRNGLFKKANELTVLCDAEVSLIMVSSSGKVHEYISPSTTTKQLLDQYQKTLGIDIWSSHYEAMQQHLKKXKEVNMNLRRQIRQRVGDCLNDLSFDELRGLEEEXKXAVDVIRQRKVXMISNKIDTTKKKVKSQADVNMSLHELRMKGIMIQCVAAHQMEEDLPYLRSSNQSHPTNLXCXAAGAASDSTTTAVIS

>MdMADS124-b 
MGRGKIEIKLIENQTNRQVTYSKRRNGIFKKAQELTVLCDAKVSLIMLSNTSKMHEYISPSTTTKSMYDDYQKTMGIDLWRTHYESMKDTLWKLKEINNKLRREIRQRLGHDLNGLSYDDLRSLEDKMQSSLDAIRERKYHVIKTQTETTKKKVKNLEERRGNMLHGYFDQEAASENPQYCYVDNEGDYESALXLANGANNLYTFQLHRNSDQLHHPNLHHHRGSSLGSSITHLHDLRLA

>MdMADS131-b 
MGRGKIEIKLIENQTNRQVTYSKRRNGIFKKAQELTVLCDAKVSLIMLSNTSKMHEYISPSTTTKSMYDDYQKTMGIDLWRTHYESMKDTLWKLKEINNKLRREIRQRLGHDLNGLSYDDLRSLEDKMQSSLDAIRERKYHVIKTQTETTKKKVKNLEERRGNMLHGYFDQEAASENPQYCYVDNEGDYESALVLANGANNLYTFQLHRNSDQLHHPNLHHHRGSSLGSSITHLHDLRLA

>MdMADS139-b 
MGRGKIEIKLIENQTNRQVTYSKRRNGIFKKAQELTVLCDAKVSLIMLSNTNKMHEYISPTTTTKSMYDDYQKTMGIDLWRTHEESMKDTLWKLKEINNKLRREIRQRLGHDLNGLSFDELASLDDEMQSSLDAIRQRKYHVIKTQTETTKKKVKNLEQRRGNMLHGYFDQEAAGEDPQYGYEDNEGDYESALALSNGANNLYTFHLHHPNLHHGGSXLGSSITHLHDLRLA

>MdMADS13P-b 
MGRGKIEIKLIENQTNRQVTYSKRRNGIFKKAQELTVLCDAKVSLIMLSNTNKMHEYISPTTTTKSMYDDYQKTMGIDLWRTHEESMKDTLWKLKEINNKLRREIRQRLGHDLNGLSFDELASLDDEMQSSLDAIRQRKYHVIKTQTETTKKKVKNLEQRRGNMLHGYFDQEAAGEDPQYGYEDNEGDYESALALSNGANNLYTFHLHHPNLHHGGSSLGSSITHLHDLRLA

>MdMADS105-b 
MGRGKIEIKXIENSSNRQVTYSKRRNGIIKKAKEITVLCDAKVSLIIYSSSGKMVEYCSPSTTLTEILDKYHGQSGKKLWDAKHENLSNEVDRVKKDNDSMQVELRHLKGEDITSLNHVELMALEEALENGLTSIRDKQASFFHYSCFKQSVVICYVISCYIFQLIILNSFVPFLSQSKFVDMMRDNGKALEDENKRLTYELQKQQEMKIEENVRNMENGYHQRQLGNYNNNQQQIPFAFRVQPIQPNL

>CsMADS21-b 
MARGKIQIKRIENPTNRQVTYSKRRNGLFKKANELTVLCDAKVSIIMFSSTGKLHEYISPATSTKELFDQYQKTLGVDLWITHYERMQDNLKKLKDINRNLRRQIRQRMGECMNDLSFEELRCLEQDMDNAVRIIRERKYRVISNQIETHKKKLKSVGEIHKSLLQEFDIATEEDPHYGLVDNGGVGVGIGGGDYESIMGFSGAAHPRIFALRLQPNHTHNNHLNNIHLHHPPPSDLTTYPLLE

>CsMADS23-b 
MGRGKIEIKRIENSSNRQVTYSKRRNGIIKKAKEITVLCDAQVSLVIFASSGKMHEYCSPSTPLVDILDKYHKQSGKRLWDAKHERHLRGEDITSLNYKELMALEEALENGLTGVREKQSEFMKMMRTNERMMEEENKRLNYELYQKEMVAMGDSVREMDIGYNQRMRDFNSQMPFAFRVQPIQPNLQERE

>GmMADS7-b 
MGRGKIEIKRIENSSNRQVTYSKRKNGILKKAKEISVLCDAQVSLIIFGVSGKMHEYISPYTTLIDVLDRYQRASGKTLWDAKHENLSNEIDRLKKENDSMQIELRHLKGEDITSLNYKELMALEDALENGLSGVREKKMEVHRMFKRNGKILEEQNKELSFLLQQHLAVEGIGNMHEQWI

>GmMADS8-b 
MGRGKIEIKRIENSSNRQVTYSKRKNGILKKAKEITVLCDAQVSLIIFAASGKMHDYISPSTTLIDILERYHKTSGKRLWDAKHENLNGEIERLKKENDSMQIELRHLKGDDINSLNYKELMALEDALETGLVSVREKQMDVYRMLRRNDKILEEENRELNFLWQQRLAEEGAREVDNGFDQSVRDYNSHMPFAFRVQPMQPNLQERI

>GmMADS9-b 
MGRGKIEIKRIENSSNRQVTYSKRKNGILKKAKEITVLCDAQVSLIIFAASGKMHDYISPSTTLIDILERYQKTSGKRIWDAKHENLNGEIERLKKENDSMQIELRHLKGEDINSLNYKELMALEDALETGLVSVREKQMDVYRMFRRNDKILEEENRELTFLWQQRLAVEGAREVDNGFDQSVRDYNSHMPFAFRVQPMQPNLQERI

>GmMADS10-b 
MGRGKIEIKRIENSSNRQVTYSKRKNGILKKAKEISVLCDAQVSLIIFGVSGKMHEYISPSTTLIDVLDRYQRASGKTLWDAKHENLSNEIDRIKKENDSMQIELRHLKGEDITSLNYKELMALEDALENGLSGVREKKMEVHRMFKRNDKILEEQNKELNFLLQQHLALEGVGNMHGQWI

>GmMADS110-b 
MGRGKIEIKLIENPTNRQVTYSKRRNGIFKKAHELSVLCDAKVSLIMFSKNNKMHEYISPGLTTKRIIDQYQKTLGDIDLWRSHYEKMLENLKKLIDINNKLRRQIRIGEGLDMDDMSFQQLRTLEEDLVSSIGKIRERKFHVIKTRTDTCRKKVKSLEQMNRDLLFELKEKCAIHPQFILHDEGDEESAVALANGASTLYAFCHQHHSHLNLPSHHSHGEEPFKTDDLRLA

>GmMADS4-b 
MGRGKIEIKLIENPTNRQVTYSKRRNGIFKKAHELSVLCDAKVSLIMFSKNNKMHEYISPGLTTKKIIDQYQKTLGDIDLWHSHYEKMLENLKKLKDINNKLRRQIRHRIGEGLDMDDMSFQQLRTLEEDMVSSIGKIRERKFHVIKTRTDTCRKKVKSLKQMNGNLLLELKEKCVIHPQFLLHDEGDEESAAAAAAAAVALANGASTLYAFCHQHHSHLNLFSHHSNGEEQPFKTDHDLRLA

>GmMADS5-b 
MARGKIQIKRIENNTNRQVTYSKRRNGLFKKANELTVLCDAKVSIIMFSSTGKLHQYISPSTSTKQFFDQYQMTLGVDLWNSHYENMQENLKKLKEVNRNLRKEIRQRMGDCLNELGMEDLKLLEEEMDKAAKVVRERKYKVITNQIDTQRKKFNNEKEVHNRLLHDLDAKAEDPRFALIDNGGEYESVIGFSNLGPRMFALSIQPSHPSAHSGGAGSDLTTYPLLF

>GmMADS6-b 
MARGKIQIKRIENTTNRQVTYSKRRNGLFKKANELTVLCDAKVSIIMFSSTGKLHEYISPSTSTKQFFDQYQMTLGVDLWNSH
YENMQENLKKLKDVNRNLRKEIRQRMGDCLNDLGMEDLKLLEEEMDKAAKVVRERKYKVITNQIDTQRKKFNNEKEVHNRLLR
DLDARAEDPRFALIDNGGEYESVIGFSNLGPRMFALSLQPSHPSAQSGAAGSDLTTYPLLF

>GmMADS133-b 
MARGKIQIKRIENTTKKANELTVLCDAKVSIIMFSSTGKLHKIEQSTKQFFDQYQMTLGVDIWNSHYENMQENLKKLKEVNRN
LRKEFRIGDCLNELGMEDLRLLEEGMDKAAKVVRERKVRLIICSSFCFT

>GmMADS121-b 
MARGKIQIKRIENTTKKANELTVLCDAKVSIIMFSSTGKLHKIEQSTKQFFDQYQMTLGVDIWNSHYENMQENLKKLKEVNRNL
RKEFRMGDCLNELGMEDLRLLEEGMDKAAKVVRERKVRLIICSSFCFT

>GmMADS175-b 
MARGKIQIKRIENTTKKANELTVLCDAKVSIIMFSSTGKLHKIEQSTKQFFDQYQMTLGVDIWNSHYENMQENLKKLKEVNRNL
RKEFRYIYLSSLRSISLRMGDCLNELGMEDLRLLEEGMDKAAKVVRERKLDLVPMLQEIIFEWLIIIFFTITPSAPAVTEDFNS
KLSSLQIGEKGKFDELLEDKGVNILIDPKAHMNVIGTKMDFVDDKLRFSHITKGEDGNWAWLGMLASELWFGFYWVLTQAL

>GmMADS147-b 
MARGKIQIKRIENTTKKANELTILCDAKVSIIMFSSTGKLHKIEQSTKQFFDQYQMTLGVDIWNSHYENMQENLKKLKEVNRNLR
KEFRMGDCLNELGMEDLRLLEEGMDKAAKVVRERKVRLIICSSFCFT

>PtMADS11-b 
MGRGKIEIKRIENSSNRQVTYSKRRSGIIKKAKEITVLCDAQVSLVIFASSGRMHEYCSPSTTVVDLLDKYHKQSGKRLWDAKHENLSNEIDRIKKENESMQIELRHLKGQDISSLPHKELMAIEEALDTGLAAVRKKQMEFHSMLEQNEKILDEEFKHLQFVLQQQEMAMEENAMEMENAYHQQRVRDYNSQVPLAFRVQPIQPNLQERM

>PtMADS22-b 
MGRGKIEIKRIENASNRQVTYSKRKNGIIKKAKEITVLCDAQVSLVIFASSGRMHEYCSPSTTVVDLLDKYQKQSGKRLWDAKHENLSKEIDRIKKENDSMQIELRHLKGEDISSLHHTELMAIEEALDAGLAAVCKKQMEYHSMLEQNEKMLDEEFKRLQFVLQQQEMAMGENAMEMENAYHQQRMRDYNFQVPFAFRVQPIQPNLQERM

>PtMADS25-b 
MGRGKIEIKKIENPTNRQVTYSKRRNGIFKKAQELTVLCDAKVSLIMFSNTNKLNEYISPSTSTKKIYDQYQNALGIDLWGTQYEKMQEHLRKLNDINHKLRQEIRQRRGEGLNDLSIDHLRGLEQHMTEALNGVRGRKYHVIKTQNETYRKKVKNLEERHGNLLMEYEAKLEDRQYGLVDNEAAVALANGASNLYAFRLHHGHNHHHHLPNLHLGDGFGAHELRLP

>PtMADS10-b 
MARGKIQIKKIENSTNRQVTYSKRRNGLFKKAHELTVLCDAEVSLVMVSCTDKVHDYTSPSTTTKRIFDQYQQTKGIDLWSSHYEIMKENLEKLKEVNMKIRREMRQRMGQCLNGLSFQDLQSLESDMESAWRVIHDRADRVLTNQIETSKKKARNVEQINRKLQVELEAMDQDPYGLVDNGGDYNSVMGF

>PtMADS30-b
IMGRGKIAIRRIENQTTRQVTFSKRRAGLLKKTHELSVLCDAQIGLIIFSSTGKLCQYCTEGLRMEQLIERYQKMSGTRIPEHDSREQLFGELAMLRNETRRLQSNMRRYTGEDTSSIPFEELDEVEQELERSVIKVRDRKNELLHQQLENLRRKERMLEEENSNMYRWV

>PtMADS38-b
MGRGKIAITRIENRTARQVTFSKRRGGLFKKTHELSVLCDAEIGLIIFSSNGKLYEFCNESSSIPHIIRRYEISKGMRVLESNDWEQIQKESKRIRKETDDLQLSVRCYKGENLSSLHHEGLVELEKQLECSVNKVRAQKLELLQQQVDNLRRKEKMLEEENQQIQYHLHHVAMLEQQQAAAAMVKPMEQQRMLEQFQFSDEDQPISSLLQLAPLPPQFQPYRVQPTQPNLQDFSLSIPDPSNYIW

>PtMADS45-b
MARGKIAITRIENRTARQVTFSKRRVGLFKKTHELSVLCDAEIGLIVFSSNGKLSEFCSESSSIPHIIKRYEISKGMRVSESNDSEQILKELKRIRKETDDLQLSMRCYKGESLSSLHYEDLVELEKQLECSVNKVRARKFELLQQQVDNLRRKEKMLEVENQQIQYHLVRKWIFPLEEQQRMLEEFQFFGDEQPISNLLQLAPLPPQFQPCRVQPTQPNLQDSSLSIPDPSNYMWQHNACTSLFH

>LuMADS120-b 
MARGKIQIKRIENSTNRQVTYSKRRNGLFKKANELTVLCDAKVSIIMFSSTDKLHEFISPAATTKGMLDQYQRTLGVDIWTTHYEKMQDHLKKLKDVNRDLRKEIRRRMGECLNDLELDQMRALDMEMDNAVKIIRERKNQVISNQIERQKKKVRNVEAIHRNLQHALREREDDPHYGLVDNGGDYEPAVVGFPTGGSRVFALRLNHHNLHTATTATGSDLTTFHLLE

>LuMADS94-b 
MARGKIQIKRIENSTNRQVTYSKRRNGLFKKANELTVLCDAKVSIIMFSSTDKLHEFISPAATTKGMLDQYQRTLGVDIWTTHYEKMQDHLKKLKDVNRDLRKEIRRRMGECLNDLELDQMRALDMEMDNAVKIIRERKNQVISNQIERQKKKVRNVEAIHRNLQHALREREDDPHYGLVDNGGDYEPAVVGFPTGGSRVFALRLNHHNLHTATTATGSDLTTFHLLE

>LuMADS67-b 
MARGKIQIKRIENSTNRQVTYSKRRNGLFKKANELTVLCDAKVSIIMFSSTDKLHEFISPAATTKGMLDQYQRTLGVDIWTTHYEKMQDHLKKLKEVNRDLRKEIRRRMGECLNDLELDQMRALDMEMDNAVKIIRERKNQVISNQIERHKKKVRNVEAIHRNLLHAFREREADPHYGLVDNGGDYEPAVVGFPTGGSRVFALRLNHLDLHTATTATGSDLTTFHLLE

>LuMADS34-b 
MARGKIQIKRIENSTNRQVTYSKRRNGLFKKANELTVLCDAKVSIIMFSSTGKLHEFISPAATTKGMLDQYQRTLGVDIWTTHYEKMQDHLKKLKDVNRDLRKEIRRRMGECLNDLEFDQMRALDMEMDNAVKIIRERKNQVIFNQIERQKKMVRNVEEIHRNLLHAFQEREEDPHYGLVDNGGGYEPAVVGFPTGGSRVFALRLNHHNLHTATTATGSDLTTFHLLE

>LuMADS117-b 
MVRGKIEIKKIENPTNRQVTYFKRRNGLFKKAAELHVLCDAKLKIVLNIVRETLQRMQKTLMKLKELNHKLKTQIKQRMGEELHQLRSIDELRSLELSMTSSIDAIRERKVPKIN

>LuMADS69-b 
MGRGKIEIKRIENVSNRQVTYSKRRNGLIKKAKEITVLCDAHVSLIIFASSGKMHDFCSLPTTLSEILEKYHKQSGKRLWDAKHENLSNEIDRMKKENDNMQIELRHLRGEDITSLNYKELMILEEGLQNGISRVTDLQSEYRDLMKRKGKMAEDENQRLHFILMQQQQQEEEMKRLQEMTVMEGYHHHSHPNHHQHRSSAAAMNMRDNNNNNNNSDHQMPFSLIPLQPNLH

>LuMADS74-b 
MGRGKIEIKRIENVSNRQVTYSKRRNGLIKKAKEITVLCDAHVSLIIFASSGKMHDFCSPSTTLPDILEKYHKQSGKRLWDAKHENLSNEIDRMKKENDNMQIELRHLRGEDITSLNYKELMVLEEALQNGISRITELQSEYRDLMKKKGKMAEDENKRLNFILMQQQQQEEEMKRLQGMTLMEGYHHHSHHNHQHRSSATAAAAAMNMRDNNNNNNNSDHQMPFSLIPMQPNLH

>RcMADS33-b 
MARGKIQIKRIENSTNRQVTYSKRRNGLFKKAHELTVLCDAKVSIIMFSSNDKLRQYISPSTTTKQLIDQYQMTLGVDIWISQYEKMQDHLKKLKDVNRNLRTEIGQRMGECLSDLSFEDLRGLEQQMDNAIKVIRERKNKVVSNQIEKFNRKLRNLEKIQKNLLDEFEARVEDPHYGLVDNGVDYDSVIAFQNGGPHRPNHIPGGAGSDLTTYPLLEKHLRSCI

>RcMADS34-b 
MGRGKIEIKKIENPTNRQVTYSKRRNGIFKKAQELTVLCDAKVSLIMFSNSGRKFHEFISPGTTTKKIFDQYQKTLGIDLWITHYERMQDHLKKLNDINNKLRRDIRQRMGEDLNDLSFDELRGLEQRMAPALHMIRERKYHFIETQTNTKRKKERNLVERHRELLQRYEANCEDPQYGLVDYEGDYESAIALANGASNLYSFCCTMVQWVNETLQLFD

>RcMADS30-b
MGRGRIEIKRIENSSNRQVTYSKRRNGIIKKAKEITVLCDAEVSLIIFASSGKMHEYCSPSTTLVDMLDKYHKLSGQRLWDAKHENLSNEIDRVKKENDNMQIELRHLNGEDISSLKYPELQALEDALETGLAGIRNKQMEYYKMMKRKDKSLADENQHLSFILHQLEMETKQTVREMENPYLVSSQHQLQMETKQNMREMENPYHQQRVRDYNSQVPFAFRVQPIQPNLQGRM

>MeMADS48-b 
MGRGKIEIKRIENLSNRQVTYSKRRNGIMKKAKEITVLCDAKVSLIIFASSGKMHEYCSPSTTLVEILDMYHKHSGKRLWDAKHENLSNEIDRIKKENDNMQIELRHLKGEDISSLQHKELMAIEEALDHGLASVRHKQMEYYKMKKRNDKLLEDENKELRFVLQQHEMDMEEHMREMENPYHQQRMRDFNYQMPFAFRVQPIQPNLQDRI

>MeMADS47-b 
MGRGKIEIKRIENSSNRQVTYSKRRNGIIKKAKEITVLCDAQVSLVIFASSGKMHEYCSPSTTLIDILDRYHKQSGKSRLWDAKHENLSNEIDRIKKENDNMQIELRHLKGEDITSLHHQELMVIEEALDNGLASVRDKMMEYYNMKKTNDEILEDMNKRLRFFWQQQEMAMEENVREMENPYHQQRVRDYNSQMPFAFRVQPIQPNLQERM

>MeMADS52-b 
MARGKIQIKRIENSTNRQVTYSKRRNGLFKKANELTVLCDARVSIIMFSTSGKLHEYISPSTTTKQVFDQYQKTLGVDIWSSQYEKMQETLKKLKEANMNLRREIRKRMGECLNDMSFEDLRGLEQDMDTALNVIRERKNRVIANQIVTSTKKLRNVEEVHRNLLHEYQEQEMKIHTMA

>MeMADS45-b 
MGRGKIEIKRIENATNRQVTYSKRRNGIFKKAQELTVLCDAKVSLIMFSNTGKFHEFISPTTTFIKLLNMDYVLNDEENLQRMQEHLRKLREINNKLRRDIRQRMGEDLDDLSMDELFVLEQRMDSALELIRDRKYHVIKTQTETCKKKVKNLEERHGDLLLEYEAKYEDPQYGLVENEGDYESAIALANGASNLYAFRLHHGHPPTNFHHGGGFGSHDLRLA

>MeMADS46-b 
MGRGKIEIKRIENSTNRQVTYSKRRNGIFKKAQELTVLCDAKVSLIMFSNTGKFHEFISPTITTKKMFDQYQKALGIDLWSTHYERMQEHLGKLREINNKLRRDIRQRMGEDLNDVSILELRDLEERMASALEFVRDRKYHVIKTQTETCRKKEAKCEDLQYGLVENEGDYESAITIANGASNLYAFRLQHGHPTANGGGFGSHELRLA

>ADD25195-b 
krrngimkkakeitvlcdaevslvifsstgkmseycspnttliklldryqkssgkrlwdakheflsneidrikkendamqielrhlkgedinsltpkelipieealenglvnvrakqmeylkmlekngrtleednnrl

>ADD25193-b 
krrggifkkaaeltvlcdaevslimfsstgklseyvshtattkkifdryqqvsginlwnshyermqehlskqkevnnnlrreirqrmgedlddlsvdelrgleqnmenslkvvrerkyhvistqtdtckkkirnlqdtnasllrqleerdeiphfg

>ADD25194-b 
krrggifkkaaeltvlcdaevslimfsstgkfseyishttttkkifdqyqqvsginlwsshyermqehlnkqkeinnnlqreirrrmggdlddmsieelrgleqnmenslkvvrerkyhvistqtdtykkkirnlqeahtnl

>ABE11602-b 
gifkkaaeltvlcdaevslimfsstgklseyvshtattkkifdryqqvsginlwnshyermqehlskqkevnnnlrreirqrmgedlddlsvdelrgleqnmenslkvvrerkyhvistqtdtckkkirnlqdtnasllrqleerdeiphfg

>GbMADS4-b 
mgrgkieikkienstnrqvtfskrrggllkkahelsvlcdaeiavilfsstgklfeycsprssiktvidryqrvsgarlwdtqhqnlfsemamvkseneqlhktlrhmmgedvnslstdelhsleqtleiassrvrtrknqylvqqidklrkkerflnehnnhl

>GbMADS9-b 
mgrgkieikrienaanrqvtfakrrggllkkahelsvlcaaevaliifsgtgklfeyssssmktileryerlsgarlwdyehqnlfsemtairnenerlknalshvmgeelntlstnelhhleqnleiatarvrtrknqqmaqeldklrkkedflrqknnklyqrlveiqapv

>TM6-b
MGRGKIEIKRIENPTNRQVTYSKRRNGIFKKAQELTVLCDAKVSLIMFSNTGKFHEYTSPTITTKKVYDQ
YQKTLGIDLWSSHYERMQENLRKLKEINNKLRREIRQRMGEDLGDLSIEDLRGLEQKMDASLGLVRERKY
HVIKTQTETYRKKVRNLEEQHGNLLLNFEAKCDDPHYGLVENDGDYESAVAFANGASNLYAFRLHQAHPN
LHHDGGYGSHDLRLA
